# Supplementary material for: Synthesis, Properties, and Biological Activity Evaluation of Some Novel Naphtho[2,1-e]pyrazolo[5,1-c][1,2,4]triazines
Source: Int J Mol Sci. 2025 Aug 8;26(16):7681. doi: 10.3390/ijms26167681 (PMC12386420; doi:10.3390/ijms26167681)
Supplement: Supplementary file 1 [file ijms-26-07681-s001.zip]

Archive with 1 entries (1 files):
- ijms-3810669-supplementary.pdf
